# Supplementary material for: Enteral plasma feeding improves gut function and immunity in piglets after birth asphyxia
Source: Pediatr Res. 2024 Jul 21;97(2):774–84. doi: 10.1038/s41390-024-03376-0 (PMC12014487; doi:10.1038/s41390-024-03376-0)
Supplement: Supplementary file 2 — Supplementary Table S7 [file 41390_2024_3376_MOESM2_ESM.xlsx]

## Sheet: Ark1
Supplementary Table S7. List of primer names, sequences, and length of amplicons used.
Gene name		Gene symbol	Sequence (5' to 3')		Sequence (5' to 3')		Amplicon length
GAPDH		Glyceraldehyde-3-phosphate dehydrogenase	ACCCAGAAGACTGTGGATGG		AAGCAGGGATGATGTTCTGG		79
HPRT1		Hypoxanthine phosphoribosyl-transferase I	ACACTGGCAAAACAATGCAA		TGCAACCTTGACCATCTTTG		71
RPL13A		Ribosomal protein L13a	ATTGTGGCCAAGCAGGTACT		AATTGCCAGAAATGTTGATGC		76
PPIA		peptidylprolyl isomerase A (cyclophilin A)	CAAGACTGAGTGGTTGGATGG		TGTCCACAGTCAGCAATGGT		138
YWHAZ		Tyrosine 3-monooxygenase/tryptophan 5-monooxygenase	CTGCTGGTGATGATAAGAAGG		AGTTAAGGGCCAGACCCAAT		124
IL8		Interleukin 8	GAAGAGAACTGAGAAGCAACAACA		TTGTGTTGGCATCTTTACTGAGA		99
IL8		Interleukin 8	TTGCCAGAGAAATCACAGGA		TGCATGGGACACTGGAAATA		92
SAA		Serum Amyloid A	TGGAGAGCCTACTCGGACAT		CCTTTGGGCAGCATCATAGT		90
TGFB		Transforming Growth Factor Beta 1	CAAGGTCCTGGCTCTGTA		TAGTACACGATGGGCAGTGG		97
TNF		Tumor Necrosis Factor alpha	CCCCCAGAAGGAAGAGTTTC		CGGGCTTATCTGAGGTTTGA		92
TNF		Tumor Necrosis Factor	CACGTTGTAGCCAATGTCAAAG		GAGGTACAGCCCATCTGTCG		129
CTNNB1		Catenin Beta 1	CCAGGATGATCCCAGCTATC		CCCATCAACTGGATAGTCAGC		127
NOS3		Nitric Oxide Synthase 3	CTGCATGACATTGAGAGCAAAG		CGGTAGAGATGGTCGAGCTG		89
MUC1		Mucin 1	GGATTTCTGAATTGTTTTTGCAG		ACTGTCTTGGAAGGCCAGAA		116
EGF		Epidermal Growth Factor	CCAGTAGAAAGGTTGATGTTTTGG		TCCAATGACACAGCTGCAAT		125
IL10		Interleukin 10	TACAACAGGGGCTTGCTCTT		GCCAGGAAGATCAGGCAATA		110
MUC2		Mucin 2	GCACGTCTGCAACAAGGAC		CAAAGCCCTCCAGGCAGT		125
MYD88		Myeloid Differentiation Primary Response 88	CCAGACTAAGTTTGCACTCAGC		AGGATGCTGGGGAACTCTTT		99
IL6		Interleukin 6	CCTCTCCGGACAAAACTGAA		TCTGCCAGTACCTCCTTGCT		118
IL1B		Interleukin 1, Beta	TCTCTCACCCCTTCTCCTCA		GACCCTAGTGTGCCATGGTT		60
IL18		Interleukin 18	CAATTGCATCAGCTTTGTGG		TCCAGGTCCTCATCGTTTTC		78
IL18		Interleukin 18	CAATTGCATCAGCTTTGTGG		TCCAGGTCCTCATCGTTTTC		78
TLR4		Toll like receptor 4	TGGTGTCCCAGCACTTCATA		CAACTTCTGCAGGACGATGA		116
INOS		Nitric Oxide Synthase 2, Inducible	GCAGCTACTGGGTCAAGGAC		GCTGTTGGTGAACTTCCACTT		200
VCAM1		Vascular Cell Adhesion Molecule 1	CTTGACGTGAAAGGAAGAGAAAG		GGATGCACAATAGAGCACGA		72
OCLN		Occludin	GACGAGCTGGAGGAAGACTG		GTACTCCTGCAGGCCACTGT		102
CLDN1		Claudin 1	GGTCAGGCTCTCTTCACTGG		ATGTTGTTTTTCGGGGACAG		91
CASP3		Caspase 3	CTGGCAAACCCAAACTTTTC		GTCCCACTGTCCGTCTCAAT		79
ERBB2		Erb-B2 Receptor Tyrosine Kinase 2	CAGCACATCCACCAGGAGT		AAGGTGCCAGTGGAGACTTG		89
TJP1		Tight Junction Protein 1	ATGACTCCTGACGGTTGGTC		TGCCAGGTTTTAGGATCACC		71
VEGFR2		Kinase Insert Domain Receptor	ATCCCAGATGACAGCCAGAC		ATGGCGCTAATTTGGTTCTG		98
CLDN5		Claudin 5	CTGGTTCGCCAACATCGT		CAGCTCGTACTTCTGCGACA		70
HIF1A		Hypoxia Inducible Factor 1 Alpha	TGTGTTATCTGTCGCTTTGAGTC		TTTCGCTTTCTCTGAGCATTC		96
FAS		Fas Cell Surface Death Receptor	GGTGAAAAGACGGTGCAGAAG		ACGTCTTTTATCATTGGCACCTC		87
NFKB1		Nuclear Factor Kappa B Subunit 1	CCCTGTGAAGACCACCTCTC		ATCCCGGAGCTCGTCTATTT		82
CD14		CD14	AAGCTCACCGTGCTTGATCT		CCTTCCAGGGTCAGGTCAT		92
BCL2		BCL2, Apoptosis Regulator	CCCTGTGGATGACTGAGTACC		AACCACACATGCACCTACCC		83
VEGFA		Vascular Endothelial Growth Factor A	CGAAGGTCTGGAGTGTGTGC		TCTCTCCTATGTGCTGGCCT		92
FGF2		Fibroblast Growth Factor 2	AAGCAGAAGAGAGAGGGGTTG		GCCAGTAATCTTCCATCTTCCTT		85
TGFB2		Transforming Growth Factor Beta 2	GACCCCACATCTCCTGCTAA		ATAGGCTGCATCCAAAGCAC		94
BMP7		Bone Morphogenetic Protein 7	GACGCTGGTCCACTTCATC		GAAATGGCGTTGAGCTGAG		75
BMP2		Bone Morphogenetic Protein 2	AGACGTTGGTCAACTCCGTTA		CTCGTCAAGGTACAGCATGG		92
CDH1		Cadherin 1	ATGTGCACGTATGCGACTGT		GGAACTTGCAATCCTGCTTC		82
SOD2		Superoxide Dismutase 2	GATTGCCGCTTGTTCTAACC		TAATACGCATGCTCCCACAC		90
CASP8		Caspase 8	GCCCCCATCTATGATCTGAC		TATCCCCTTGACAAGCCTGA		100
ICAM2		Intercellular Adhesion Molecule 2	CGGACACCTCATTCACAGAG		TGCCACAAACAAGAAGAGCA		121
LCN2		Lipocalin 2	CAGTTCCAGGGGAAGTGGTA		GAGCTCGTAGGTGGTGGTGT		99
SELL		Selectin L	CGATATGTCAAAAACTGGACAGG		AAATGCCAACCCTGAGACTG		110
LGALS3		Galectin 3	AGCCCAATGCAAACAGACTT		GAAGCGTGGGTTAAAGTGGA		74
CXCL8		C-X-C Motif Chemokine Ligand 8	CTTCGATGCCAGTGCATAAA		CAGTGGGGTCCACTCTCAAT		89
GSTA1		Glutathione S-Transferase Alpha 1	ATGGGAGTTTGCTGTTCCAG		TTGGTGGCGATGTAGTTGAG		94
HAVCR1		Kidney Injury Molecule 1	GCAACCACAGAGACTGTCCA		TGTTCTGCGTTGTGATAGGC		85
ssc_HIF1AN_i_105_F		Hypoxia Inducible Factor 1 Subunit Alpha Inhibitor	GGCCCTGGTGATGTTCTTTA		GGCCCCCTTATACCAGAAGT		105
ssc_HIF1AN_88_F		Hypoxia Inducible Factor 1 Subunit Alpha Inhibitor	CCCCACCCCTAAGAGAATTG		GGCCTCTCCAAGCATCTTCT		88
ssc_SOD1_i_83_F		Superoxide Dismutase 1	GATTCTGTGATCGCCCTCTC		CTGCCCAAGTCATCTGGTTT		83
ssc_SOD1_i_87_F		Superoxide Dismutase 1	GCAGGTCCTCACTTCAATCC		AGTCACATTGCCCAGGTCTC		87
ssc_HYOU1_79_F		Hypoxia Up-Regulated 1	TGTTCTTTCGGGTGGAAGAG		ATGCTGGAATGGTTGAGGAG		79
ssc_HYOU1_oi_105_F		Hypoxia Up-Regulated 1	ACCAGGCCAGACTGAAGATG		TCTGCTCCAGGACCTCCTAA		105
ssc_FABP2_i_86_F		Fatty Acid Binding Protein 2	CTCGCAGACGGAACTGAACT		TTTCCATTATCCACTCGTTGAA		86
ssc_FABP2_74_F		Fatty Acid Binding Protein 2	TTGGAAAATTTCAACGAGTGG		GACCATTTCATCCCCGATAA		75
ssc_EGFR_oi_85_F		Epidermal Growth Factor Receptor	TGATAGTCGCCCAAAGTTCC		TCCCTGGATGACAAGGTAGC		85
ssc_EGFR_i_94_F		Epidermal Growth Factor Receptor	AGCGCTACCTTGTCATCCAG		ATGTCCTCCTCGTCCATCAG		94
ssc_BAD_79_F		BCL2 Associated Agonist Of Cell Death	TGAAGGGACTGAGGATGAGG		CTGTGCAGCCCAGAGGAT		79
ssc_BAD_i_97_F		BCL2 Associated Agonist Of Cell Death	CTGGGGGAAGCTGGTCAC		GGTAAGAGCTGTGGCGACTC		97
ssc_GOT2_i_109_F		Glutamic-Oxaloacetic Transaminase 2	ACTTCATCGAACAGGGCATC		TCAGCATCTTTGCAGACCAC		109
ssc_GOT2_oi_86_F		Glutamic-Oxaloacetic Transaminase 2	CAATGGTTGCAGGAAGTCAA		GAGCCCTCCTTCTTGAGGTT		86
ssc_ARL11_109_F		ADP Ribosylation Factor Like GTPase 11	GCCTGGACATGTGTCTCTGA		GTCCAGCACATACACGAGGA		109
ssc_ARL11_72_F		ADP Ribosylation Factor Like GTPase 11	GGACAAAGCCAGCTCAGG		GTCCAGCACATACACGAGGA		72
ssc_GDNF_103_F		Glial Cell Derived Neurotrophic Factor	CGAAACCAAGGAGGAACTCA		CCGTCTGTTTTTGGACAGGT		103
ssc_GDNF_81_F		Glial Cell Derived Neurotrophic Factor	GAAATCGGGGGTGTGTCTTA		TGAGTTCCTCCTTGGTTTCG		81
ssc_RET_i_105_F		Ret Proto-Oncogene	TGCAGTACCTGGCTGAGATG		GGGACAGACCGAAGTCTGAG		105
ssc_RET_i_101_F		Ret Proto-Oncogene	CAGGCTACAGGATGGAGAGG		AGCAAACACTGGCCTCTTGT		101
ssc_SIX2_i_96_F		SIX Homeobox 2	CAGGTCAGCAACTGGTTCAA		GTGGCTGTTGGAGTTGGAGT		96
ssc_SIX2_78_F		SIX Homeobox 2	GCGAGAACTCCAACTCCAAC		AGCTGCCTAGCACCGACTT		78
ssc_EPO_i_81_F		Erythropoietin	CTATGCCTGGAAGAGGATGG		AGGATGGCTTCTGAGAGCAG		81
ssc_EPO_i_96_F		Erythropoietin	CTGTCCCAGACACCAAGGTT		CTGAGAGCAGGGCCAGAC		96
ssc_SIX1_i_87_F		SIX Homeobox 1	GTTCAAGAACCGAAGGCAAC		TGCTTGTTGGAGGAGGAGTT		87
ssc_SIX1_73_F		SIX Homeobox 1	AGAACTCGGTCCTTCTGCTG		GTTAAACCCGGGAGGGAATA		73
ssc_WNT4_94_F		Wnt Family Member 4	TAAAGCCTGGGTCTTTGTGG		AGCAACTGAGTGGTCAGCAG		94
ssc_WNT4_oi_72_F		Wnt Family Member 4	AGGCTATCCTGACACACATGC		ACGTCTTTACCTCGCAGGAG		72
ssc_WNT9B_80_F		Wnt Family Member 9B	CTCCTGTGCTGTGCGTACCT		AATCGTAGCGCAGCTTCAAC		80
ssc_WNT9B_oi_78_F		Wnt Family Member 9B	GCATTAAGGCCGTGAAGAGT		AGGTACGCACAGCACAGGAG		78
ssc_LRG1_92_F		Leucine Rich Alpha-2-Glycoprotein 1	AGGGCAATAGATTGCAGGTG		CGTGGTCAGCTTGTTGTTGT		92
ssc_LRG1_i_70_F		Leucine Rich Alpha-2-Glycoprotein 1	GAGCCCAGAAGGAAAACAGA		CAGCAGCAGGAAGAGGATTC		70
ssc_REN_oi_94_F		Renin	TTCCAAGAATTCCCAGTTGC		GCTGATGCTCACGTAGTGGA		94
ssc_REN_i_90_F		Renin	TCCACTACGTGAGCATCAGC		CCTCCTCACAGAGCAAGGTG		90
ssc_ACE_i_72_F		Angiotensin I Converting Enzyme	TGACAGAAGCATCACCAAGG		CAGAGGCCCTGGTACTTCAG		72
ssc_ACE_91_F		Angiotensin I Converting Enzyme	TCTGGAACAAGTCGATGCTG		AAGTCCTTGCCGTTGAAGAA		91
ssc_HCAR1_94_F		Hydroxycarboxylic Acid Receptor 1	GTGTTCATCACGGGCTACCT		CTACATGCACAGAGGGGTCA		94
ssc_HCAR1_99_F		Hydroxycarboxylic Acid Receptor 1	TTGGCATCATCTTGTTCTGC		TGAACCGTGTAGCCCTCTTC		99
ssc_SUCNR1_83_F		Succinate Receptor 1	GGACCTGGAAGCAGTCAAAG		GCTGTTCAAAAAGGCCAGAG		83
ssc_SUCNR1_95_F		Succinate Receptor 1	CGTCAGCCTCACTTACAGCA		GGAAAAGGGCAATCTTGAAA		95
ssc_WNT11_i_94_F		Wnt Family Member 11	GAGCTCCCCTGACTTCTGC		GCTGTCACTGCCTTGTGATG		94
ssc_WNT11_i_97_F		Wnt Family Member 11	CAGGATCCCAAGCCAATAAA		CCGTGGCACTTACACTTCAT		97
ssc_IGFBP7_i_98_F		Insulin Like Growth Factor Binding Protein 7	GCCCAGAAAAGCATGAAGTG		TCCTTGGGAGTTAGCTGCAT		98
ssc_IGFBP7_72_F		Insulin Like Growth Factor Binding Protein 7	CAAGAGGCGGAAGGGTAAAG		CTCTTGCACACGCACACAC		72
